# Supplementary material for: Electron Beam-Treated Enzymatically Mineralized Gelatin Hydrogels for Bone Tissue Engineering
Source: J Funct Biomater. 2021 Oct 8;12(4):57. doi: 10.3390/jfb12040057 (PMC8544455; doi:10.3390/jfb12040057)
Supplement: Supplementary file 1 [file jfb-12-00057-s001.zip]

Archive with 1 entries (1 files):
- jfb-1327500-supplementary.pdf
